# Supplementary material for: Data on the assessment of Groundwater Quality in Gomti-Ganga alluvial plain of Northern India
Source: Data Brief. 2020 May 7;30:105660. doi: 10.1016/j.dib.2020.105660 (PMC7225388; doi:10.1016/j.dib.2020.105660)
Supplement: Supplementary file 1 [file mmc1.xml]

<?xml version="1.0" encoding="utf-8" standalone="no"?>
<data>
  <datasets>
    <author>apoorv.iet@gmail.com</author>
    <type>0</type>
    <dataset>
      <value>6</value>
      <reason>Other (please explain)</reason>
      <comments>I have included my raw data in manuscript.  </comments>
    </dataset>
  </datasets>
</data>
